# Supplementary material for: Dataset for the comparison of vacuum-treated and as-etched porous silicon samples in terms of the evolution of oxidation at low temperatures
Source: Data Brief. 2020 Apr 8;30:105475. doi: 10.1016/j.dib.2020.105475 (PMC7160521; doi:10.1016/j.dib.2020.105475)
Supplement: Supplementary file 1 [file mmc1.xml]

<?xml version="1.0" encoding="utf-8" standalone="no"?>
<data>
  <datasets>
    <author>arturo.ramirez@ucr.ac.cr</author>
    <type>1</type>
    <dataset>
      <name>Dataset for Vacuum Treatment in Porous Silicon to Stabilize Oxidation</name>
      <caption />
      <description>This is the dataset used in the construction of the original paper entitled "Vacuum treatment to stabilize oxidation at low temperature region in porous silicon". Nonetheless, it has more information that can be used, so the dataset is also presented as support for the original data paper entitled "Dataset for the comparison of Vacuum-Treated and As-Etched Porous Silicon Samples in terms of the evolution of oxidation at low temperatures"</description>
      <filetype>
        <name />
      </filetype>
      <filesize />
      <source>0</source>
      <sourcename>Original Data</sourcename>
      <access>
        <type>1</type>
        <name>Data available in data repository</name>
        <reponame>Mendeley Data</reponame>
        <PersistentId>10.17632/vb8tfh2dn7.3</PersistentId>
        <deeplinkurl>https://data.mendeley.com/datasets/vb8tfh2dn7/3</deeplinkurl>
      </access>
    </dataset>
  </datasets>
</data>
